# Supplementary material for: Clinical and Prognostic Value of PPIA, SQSTM1, and CCL20 in Hepatocellular Carcinoma Patients by Single-Cell Transcriptome Analysis
Source: Cells. 2022 Sep 30;11(19):3078. doi: 10.3390/cells11193078 (PMC9563471; doi:10.3390/cells11193078)
Supplement: Supplementary file 1 [file cells-11-03078-s001.zip]

Archive with 9 entries (8 files):
- 03 Supplementary Tables/
- __MACOSX/._03 Supplementary Tables
- 03 Supplementary Tables/Supplementary Table 6. XCELL results.xlsx
- 03 Supplementary Tables/Supplementary Table 3. Multivariate Cox regression analysis results.xlsx
- __MACOSX/03 Supplementary Tables/._Supplementary Table 3. Multivariate Cox regression analysis results.xlsx
- 03 Supplementary Tables/Supplementary Table 1. Differentially expressed cytokine signaling in immune-related genes between the primary and metastasis HCC.xlsx
- 03 Supplementary Tables/Supplementary Table 4. The risk score (RS) of each patient.xlsx
- 03 Supplementary Tables/Supplementary Table 5. GSEA results.xlsx
- 03 Supplementary Tables/Supplementary Table 2. Univariate Cox regression analysis results.xlsx
