# Supplementary material for: Clinical and Prognostic Value of PPIA, SQSTM1, and CCL20 in Hepatocellular Carcinoma Patients by Single-Cell Transcriptome Analysis
Source: Cells. 2022 Sep 30;11(19):3078. doi: 10.3390/cells11193078 (PMC9563471; doi:10.3390/cells11193078)
Supplement: Supplementary file 1 [file cells-11-03078-s001.zip › 03 Supplementary Tables/Supplementary Table 6. XCELL results.xlsx]

## Sheet: sheet 1
Supplementary Table 6. XCELL results
Risk	Xcell	Pvalue
low risk	Myeloid dendritic cell activated	0.0197474039361864
low risk	B cell	0.00372334684012905
low risk	T cell CD4+ memory	0.00217771916638385
low risk	Common lymphoid progenitor	0.00000684015938297745
low risk	Macrophage	0.016660855788297
low risk	Macrophage M1	0.000286497567644721
low risk	Monocyte	0.0168463041045871
low risk	T cell NK	0.00119587682941771
low risk	T cell CD4+ Th1	0.00127047907613934
low risk	T cell CD4+ Th2	0.0000000000096837820559774
low risk	T cell CD4+ naive	0.967096261161295
low risk	T cell CD4+ (non-regulatory)	0.281831373800259
low risk	T cell CD4+ effector memory	0.123155506089247
low risk	T cell CD8+ effector memory	0.992430607100142
low risk	Class-switched memory B cell	0.280223333292432
low risk	Myeloid dendritic cell	0.195631448499895
low risk	Eosinophil	0.367543621443133
low risk	Mast cell	0.138796688316306
low risk	B cell naive	0.213837410515161
low risk	Neutrophil	0.466777903588395
low risk	NK cell	0.951471171718722
low risk	Plasmacytoid dendritic cell	0.704508487691202
low risk	T cell gamma delta	0.135848547773561
high risk	T cell CD4+ central memory	0.0120870665194596
high risk	T cell CD8+ naive	0.00649971470512753
high risk	Common myeloid progenitor	0.00465032828073011
high risk	Endothelial cell	0.000000860245188321459
high risk	Granulocyte-monocyte progenitor	0.0000165859481919679
high risk	Hematopoietic stem cell	0.0000000030759583236091
high risk	B cell plasma	0.00982095934974525
high risk	T cell CD8+	0.951551862171322
high risk	T cell CD8+ central memory	0.387865463168514
high risk	Cancer associated fibroblast	0.077754030462145
high risk	Macrophage M2	0.542704216242852
high risk	B cell memory	0.882297025126364
high risk	T cell regulatory (Tregs)	0.0547509606811162
