# Supplementary material for: Clinical and Prognostic Value of PPIA, SQSTM1, and CCL20 in Hepatocellular Carcinoma Patients by Single-Cell Transcriptome Analysis
Source: Cells. 2022 Sep 30;11(19):3078. doi: 10.3390/cells11193078 (PMC9563471; doi:10.3390/cells11193078)
Supplement: Supplementary file 1 [file cells-11-03078-s001.zip › 03 Supplementary Tables/Supplementary Table 3. Multivariate Cox regression analysis results.xlsx]

## Sheet: Sheet 1
Supplementary Table 3. Multivariate Cox regression analysis results
Gene	Coef	HR	HR.95L	HR.95H	Pvalue
PPIA	0.00950561126355134	1.00955093307632	1.00381577330496	1.01531885987373	0.00107471419365052
SQSTM1	0.00261151417248733	1.00261492714599	1.00145150155622	1.00377970433301	1.04122732867013e-05
CCL20	0.00213264690251085	1.00213492261139	0.999490146613848	1.00478669701717	0.113712648457681
