# Supplementary material for: Clinical and Prognostic Value of PPIA, SQSTM1, and CCL20 in Hepatocellular Carcinoma Patients by Single-Cell Transcriptome Analysis
Source: Cells. 2022 Sep 30;11(19):3078. doi: 10.3390/cells11193078 (PMC9563471; doi:10.3390/cells11193078)
Supplement: Supplementary file 1 [file cells-11-03078-s001.zip › 03 Supplementary Tables/Supplementary Table 1. Differentially expressed cytokine signaling in immune-related genes between the primary and metastasis HCC.xlsx]

## Sheet: sheet 1
Supplementary Table 1. Differentially expressed cytokine signaling in immune-related genes between the primary and metastasis HCC
Id	P_val	Avg_log2FC	Pct.1	Pct.2	P_val_adj
ANXA1	0.000000000113	0.504037809	0.502	0.478	0.00000265
B2M	0	0.583883206	0.999	0.997	0
CCL2	1.05e-120	-1.064478385	0.108	0.21	2.46e-116
CCL20	1.25e-199	-0.745740502	0.304	0.489	2.92e-195
CCL4	1.64e-111	0.60114414	0.537	0.375	3.82e-107
CCL5	1.54e-73	0.625529279	0.302	0.192	3.61e-69
CEBPD	1.2e-161	0.674273956	0.49	0.351	2.79e-157
CXCL2	3.24e-31	-0.594182587	0.425	0.484	7.56e-27
CXCL8	1.09e-64	-0.803344578	0.382	0.465	2.54e-60
HLA-B	0	0.580249325	0.969	0.93	0
HLA-DPA1	6.17e-111	0.727491229	0.68	0.487	1.44e-106
HLA-E	1.3e-166	0.563241282	0.825	0.716	3.03e-162
IFI6	1.65e-159	-0.572332557	0.434	0.58	3.86e-155
IL1B	0.000000000000424	-0.585496627	0.254	0.286	0.00000000989
IL1RN	3.79e-71	-0.544842195	0.144	0.223	8.86e-67
IL32	0	0.819281336	0.8	0.607	0
JUN	1.55e-121	0.668899394	0.792	0.69	3.63e-117
JUNB	2.05e-166	1.003638012	0.734	0.615	4.78e-162
KRAS	2.65e-188	-0.587041634	0.21	0.356	6.2e-184
MIF	0	-0.971239644	0.692	0.916	0
PPIA	0	-0.579331525	0.911	0.964	0
RPLP0	0	-0.614869328	0.964	0.982	0
SOD1	7.45e-191	0.77262672	0.85	0.82	1.74e-186
SQSTM1	7.96e-17	0.518425456	0.708	0.696	0.00000000000186
TIMP1	3.41e-81	-0.505825485	0.589	0.738	7.97e-77
VCAM1	6.18e-153	0.708428127	0.186	0.057	1.44e-148
