# Supplementary material for: Clinical and Prognostic Value of PPIA, SQSTM1, and CCL20 in Hepatocellular Carcinoma Patients by Single-Cell Transcriptome Analysis
Source: Cells. 2022 Sep 30;11(19):3078. doi: 10.3390/cells11193078 (PMC9563471; doi:10.3390/cells11193078)
Supplement: Supplementary file 1 [file cells-11-03078-s001.zip › 03 Supplementary Tables/Supplementary Table 4. The risk score (RS) of each patient.xlsx]

## Sheet: TCGA
Supplementary Table 4. The risk score (RS) of each patient.
ID	Risk Score	Risk Group
TCGA-2Y-A9GS	1.34196	high
TCGA-2Y-A9GT	0.519622	low
TCGA-2Y-A9GU	0.587814	low
TCGA-2Y-A9GV	0.571505	low
TCGA-2Y-A9GW	0.947495	high
TCGA-2Y-A9GX	1.02748	high
TCGA-2Y-A9GY	1.33129	high
TCGA-2Y-A9GZ	0.542444	low
TCGA-2Y-A9H0	0.80212	low
TCGA-2Y-A9H1	0.654408	low
TCGA-2Y-A9H2	1.04943	high
TCGA-2Y-A9H3	1.37769	high
TCGA-2Y-A9H4	0.729466	low
TCGA-2Y-A9H5	0.673767	low
TCGA-2Y-A9H6	0.666553	low
TCGA-2Y-A9H7	0.783285	low
TCGA-2Y-A9H8	0.730169	low
TCGA-2Y-A9H9	0.694418	low
TCGA-2Y-A9HA	0.851826	low
TCGA-2Y-A9HB	0.725129	low
TCGA-3K-AAZ8	0.907411	high
TCGA-4R-AA8I	0.72163	low
TCGA-5C-A9VG	1.25341	high
TCGA-5C-A9VH	1.10748	high
TCGA-5R-AA1C	1.69544	high
TCGA-5R-AA1D	0.767384	low
TCGA-5R-AAAM	0.6406	low
TCGA-BC-4072	1.34563	high
TCGA-BC-4073	1.31188	high
TCGA-BC-A10Q	1.27794	high
TCGA-BC-A10R	0.607467	low
TCGA-BC-A10S	0.876538	low
TCGA-BC-A10T	0.685988	low
TCGA-BC-A10U	1.28323	high
TCGA-BC-A10W	3.20494	high
TCGA-BC-A10X	0.606661	low
TCGA-BC-A10Y	0.644801	low
TCGA-BC-A10Z	0.723514	low
TCGA-BC-A110	0.862005	low
TCGA-BC-A112	6.56677	high
TCGA-BC-A216	0.903011	high
TCGA-BC-A217	0.906167	high
TCGA-BC-A3KG	0.793608	low
TCGA-BC-A5W4	0.640724	low
TCGA-BC-A69H	1.42269	high
TCGA-BC-A69I	0.584857	low
TCGA-BC-A8YO	0.925008	high
TCGA-BD-A2L6	0.713206	low
TCGA-BD-A3EP	1.33209	high
TCGA-BD-A3ER	0.859754	low
TCGA-CC-5258	1.71742	high
TCGA-CC-5259	0.654468	low
TCGA-CC-5260	1.27988	high
TCGA-CC-5261	0.694065	low
TCGA-CC-5262	1.74483	high
TCGA-CC-5263	1.07479	high
TCGA-CC-5264	1.017	high
TCGA-CC-A123	0.917703	high
TCGA-CC-A1HT	2.25807	high
TCGA-CC-A3M9	0.949026	high
TCGA-CC-A3MA	1.12127	high
TCGA-CC-A3MB	2.05213	high
TCGA-CC-A3MC	2.97816	high
TCGA-CC-A5UC	1.47952	high
TCGA-CC-A5UD	1.24534	high
TCGA-CC-A5UE	2.87086	high
TCGA-CC-A7IE	1.85719	high
TCGA-CC-A7IF	0.921844	high
TCGA-CC-A7IG	1.67548	high
TCGA-CC-A7IH	0.716521	low
TCGA-CC-A7II	1.39879	high
TCGA-CC-A7IJ	1.23248	high
TCGA-CC-A7IK	1.08241	high
TCGA-CC-A7IL	1.2197	high
TCGA-CC-A8HS	0.628189	low
TCGA-CC-A8HT	31.2588	high
TCGA-CC-A8HU	1.52931	high
TCGA-CC-A8HV	1.06912	high
TCGA-CC-A9FS	0.771007	low
TCGA-CC-A9FW	1.14807	high
TCGA-DD-A113	1.28298	high
TCGA-DD-A114	1.47671	high
TCGA-DD-A115	0.649242	low
TCGA-DD-A116	1.15883	high
TCGA-DD-A118	1.00129	high
TCGA-DD-A119	1.21759	high
TCGA-DD-A11C	0.675428	low
TCGA-DD-A11D	0.948531	high
TCGA-DD-A1EA	0.845839	low
TCGA-DD-A1EB	0.608629	low
TCGA-DD-A1EC	1.30727	high
TCGA-DD-A1ED	0.517579	low
TCGA-DD-A1EE	2.05887	high
TCGA-DD-A1EF	0.646158	low
TCGA-DD-A1EG	1.62026	high
TCGA-DD-A1EH	0.724844	low
TCGA-DD-A1EI	1.20711	high
TCGA-DD-A1EJ	1.3646	high
TCGA-DD-A1EK	1.19439	high
TCGA-DD-A1EL	2.64256	high
TCGA-DD-A39V	0.964801	high
TCGA-DD-A39W	0.71532	low
TCGA-DD-A39X	1.30146	high
TCGA-DD-A39Y	20.0967	high
TCGA-DD-A39Z	1.21192	high
TCGA-DD-A3A1	1.90164	high
TCGA-DD-A3A2	0.847959	low
TCGA-DD-A3A3	1.17604	high
TCGA-DD-A3A4	0.903676	high
TCGA-DD-A3A5	0.811304	low
TCGA-DD-A3A6	0.882331	low
TCGA-DD-A3A7	3.53274	high
TCGA-DD-A3A9	1.02756	high
TCGA-DD-A4NA	1.02367	high
TCGA-DD-A4NB	0.728431	low
TCGA-DD-A4ND	0.770128	low
TCGA-DD-A4NE	0.699816	low
TCGA-DD-A4NF	0.641671	low
TCGA-DD-A4NG	0.842835	low
TCGA-DD-A4NH	1.67583	high
TCGA-DD-A4NI	0.596569	low
TCGA-DD-A4NJ	1.0855	high
TCGA-DD-A4NK	0.86046	low
TCGA-DD-A4NL	0.540018	low
TCGA-DD-A4NN	0.656675	low
TCGA-DD-A4NO	0.745906	low
TCGA-DD-A4NP	0.537171	low
TCGA-DD-A4NQ	3.02292	high
TCGA-DD-A4NS	0.661379	low
TCGA-DD-A4NV	0.723851	low
TCGA-DD-A73A	0.771871	low
TCGA-DD-A73B	0.976775	high
TCGA-DD-A73C	0.618903	low
TCGA-DD-A73D	0.912684	high
TCGA-DD-A73E	0.910173	high
TCGA-DD-A73F	0.654425	low
TCGA-DD-A73G	0.946145	high
TCGA-DD-AA3A	2.01709	high
TCGA-DD-AAC9	0.766471	low
TCGA-DD-AACA	0.875538	low
TCGA-DD-AACB	0.859028	low
TCGA-DD-AACC	0.768291	low
TCGA-DD-AACD	1.61115	high
TCGA-DD-AACE	0.781569	low
TCGA-DD-AACF	1.07076	high
TCGA-DD-AACG	1.19633	high
TCGA-DD-AACH	9.12448	high
TCGA-DD-AACI	1.08628	high
TCGA-DD-AACJ	1.54907	high
TCGA-DD-AACL	1.86291	high
TCGA-DD-AACN	0.760058	low
TCGA-DD-AACO	0.646736	low
TCGA-DD-AACP	1.42521	high
TCGA-DD-AACQ	0.748011	low
TCGA-DD-AACS	0.717795	low
TCGA-DD-AACT	0.91782	high
TCGA-DD-AACU	1.36423	high
TCGA-DD-AACV	0.782536	low
TCGA-DD-AACW	0.80449	low
TCGA-DD-AACX	2.93789	high
TCGA-DD-AACY	0.619045	low
TCGA-DD-AACZ	11.3842	high
TCGA-DD-AAD0	0.978442	high
TCGA-DD-AAD1	0.865317	low
TCGA-DD-AAD2	1.01538	high
TCGA-DD-AAD3	0.814219	low
TCGA-DD-AAD5	2.8399	high
TCGA-DD-AAD6	1.28222	high
TCGA-DD-AAD8	0.871442	low
TCGA-DD-AADA	0.654392	low
TCGA-DD-AADB	0.946405	high
TCGA-DD-AADC	1.17441	high
TCGA-DD-AADD	0.792127	low
TCGA-DD-AADF	0.689942	low
TCGA-DD-AADG	0.742167	low
TCGA-DD-AADI	0.982741	high
TCGA-DD-AADJ	0.818544	low
TCGA-DD-AADK	0.786867	low
TCGA-DD-AADL	0.776577	low
TCGA-DD-AADN	1.36644	high
TCGA-DD-AADO	2.17395	high
TCGA-DD-AADP	0.900177	low
TCGA-DD-AADQ	1.00097	high
TCGA-DD-AADR	1.32642	high
TCGA-DD-AADS	0.898621	low
TCGA-DD-AADU	0.87778	low
TCGA-DD-AADV	0.709459	low
TCGA-DD-AADW	0.938193	high
TCGA-DD-AADY	0.651231	low
TCGA-DD-AAE0	2.0906	high
TCGA-DD-AAE1	0.883707	low
TCGA-DD-AAE2	0.592911	low
TCGA-DD-AAE3	0.937477	high
TCGA-DD-AAE4	0.615804	low
TCGA-DD-AAE6	0.881805	low
TCGA-DD-AAE7	0.535271	low
TCGA-DD-AAE9	1.26624	high
TCGA-DD-AAEA	1.02291	high
TCGA-DD-AAEB	0.693618	low
TCGA-DD-AAED	0.892899	low
TCGA-DD-AAEE	2.01669	high
TCGA-DD-AAEG	1.34972	high
TCGA-DD-AAEH	0.675733	low
TCGA-DD-AAEI	1.03171	high
TCGA-DD-AAEK	0.652942	low
TCGA-DD-AAVP	1.3505	high
TCGA-DD-AAVQ	0.763162	low
TCGA-DD-AAVR	1.09964	high
TCGA-DD-AAVS	1.01579	high
TCGA-DD-AAVU	1.28131	high
TCGA-DD-AAVV	1.31817	high
TCGA-DD-AAVW	1.12938	high
TCGA-DD-AAVX	0.663187	low
TCGA-DD-AAVY	1.00103	high
TCGA-DD-AAVZ	0.807045	low
TCGA-DD-AAW0	1.02895	high
TCGA-DD-AAW1	0.665333	low
TCGA-DD-AAW2	0.946157	high
TCGA-DD-AAW3	0.837161	low
TCGA-ED-A459	0.976737	high
TCGA-ED-A4XI	0.626621	low
TCGA-ED-A5KG	0.97088	high
TCGA-ED-A627	0.65244	low
TCGA-ED-A66X	0.928978	high
TCGA-ED-A66Y	0.672322	low
TCGA-ED-A7PY	0.955146	high
TCGA-ED-A7XO	0.800775	low
TCGA-ED-A7XP	2.49893	high
TCGA-ED-A82E	0.781927	low
TCGA-ED-A8O5	0.717954	low
TCGA-ED-A8O6	1.35232	high
TCGA-EP-A12J	0.629286	low
TCGA-EP-A26S	0.626927	low
TCGA-EP-A2KA	1.0152	high
TCGA-EP-A2KB	0.710602	low
TCGA-EP-A3JL	1.09282	high
TCGA-EP-A3RK	1.11525	high
TCGA-ES-A2HS	0.748144	low
TCGA-ES-A2HT	0.840316	low
TCGA-FV-A23B	0.806788	low
TCGA-FV-A2QQ	3.32537	high
TCGA-FV-A2QR	0.73759	low
TCGA-FV-A3I0	1.03769	high
TCGA-FV-A3I1	0.686277	low
TCGA-FV-A3R2	1.36127	high
TCGA-FV-A3R3	0.592834	low
TCGA-FV-A4ZP	1.71773	high
TCGA-G3-A25S	3.73142	high
TCGA-G3-A25T	1.94629	high
TCGA-G3-A25U	0.702312	low
TCGA-G3-A25V	0.857503	low
TCGA-G3-A25X	1.77049	high
TCGA-G3-A25Y	1.10408	high
TCGA-G3-A25Z	1.14814	high
TCGA-G3-A3CG	1.00198	high
TCGA-G3-A3CH	0.824276	low
TCGA-G3-A3CI	0.567197	low
TCGA-G3-A3CJ	0.852716	low
TCGA-G3-A3CK	0.635558	low
TCGA-G3-A5SI	0.789673	low
TCGA-G3-A5SJ	1.14168	high
TCGA-G3-A5SK	0.546803	low
TCGA-G3-A5SL	0.804028	low
TCGA-G3-A5SM	1.08423	high
TCGA-G3-A6UC	0.584636	low
TCGA-G3-A7M5	0.894381	low
TCGA-G3-A7M6	0.897483	low
TCGA-G3-A7M7	1.14011	high
TCGA-G3-A7M8	0.534992	low
TCGA-G3-A7M9	1.00313	high
TCGA-G3-AAUZ	0.700011	low
TCGA-G3-AAV0	0.593171	low
TCGA-G3-AAV1	1.77655	high
TCGA-G3-AAV2	0.640994	low
TCGA-G3-AAV3	0.900945	low
TCGA-G3-AAV5	2.80566	high
TCGA-G3-AAV6	1.44206	high
TCGA-G3-AAV7	1.71488	high
TCGA-GJ-A3OU	1.07412	high
TCGA-GJ-A6C0	0.954398	high
TCGA-GJ-A9DB	0.882321	low
TCGA-HP-A5MZ	1.08834	high
TCGA-HP-A5N0	0.562425	low
TCGA-K7-A5RF	0.598686	low
TCGA-K7-A5RG	0.795075	low
TCGA-K7-A6G5	0.794191	low
TCGA-K7-AAU7	2.69539	high
TCGA-KR-A7K0	0.984046	high
TCGA-KR-A7K2	0.720152	low
TCGA-KR-A7K7	1.6698	high
TCGA-KR-A7K8	0.695836	low
TCGA-LG-A6GG	0.959375	high
TCGA-LG-A9QC	0.915533	high
TCGA-LG-A9QD	0.630035	low
TCGA-MI-A75C	1.96292	high
TCGA-MI-A75E	0.868604	low
TCGA-MI-A75G	0.92983	high
TCGA-MI-A75H	0.990169	high
TCGA-MI-A75I	1.60161	high
TCGA-MR-A520	0.576698	low
TCGA-MR-A8JO	0.764403	low
TCGA-NI-A4U2	0.738879	low
TCGA-NI-A8LF	0.66191	low
TCGA-O8-A75V	1.26707	high
TCGA-PD-A5DF	0.777079	low
TCGA-QA-A7B7	0.824343	low
TCGA-RC-A7S9	0.75044	low
TCGA-RC-A7SB	0.769508	low
TCGA-RC-A7SF	0.915637	high
TCGA-RC-A7SH	0.802971	low
TCGA-RC-A7SK	0.887898	low
TCGA-RG-A7D4	1.60983	high
TCGA-UB-A7MA	1.46731	high
TCGA-UB-A7MB	1.0143	high
TCGA-UB-A7MC	0.926927	high
TCGA-UB-A7MD	1.60381	high
TCGA-UB-A7ME	0.800257	low
TCGA-UB-A7MF	0.764677	low
TCGA-UB-AA0U	0.782221	low
TCGA-UB-AA0V	0.523481	low
TCGA-WJ-A86L	0.614797	low
TCGA-WQ-AB4B	1.19268	high
TCGA-WX-AA44	0.816878	low
TCGA-WX-AA46	0.628461	low
TCGA-WX-AA47	1.12918	high
TCGA-XR-A8TC	0.685144	low
TCGA-XR-A8TD	1.00071	high
TCGA-XR-A8TE	0.93599	high
TCGA-XR-A8TF	0.799318	low
TCGA-XR-A8TG	0.736885	low
TCGA-YA-A8S7	1.76182	high
TCGA-ZP-A9CV	0.729285	low
TCGA-ZP-A9CY	0.631212	low
TCGA-ZP-A9CZ	0.954173	high
TCGA-ZP-A9D0	0.683026	low
TCGA-ZP-A9D2	0.897108	low
TCGA-ZP-A9D4	0.701513	low
TCGA-ZS-A9CD	1.05452	high
TCGA-ZS-A9CE	0.730204	low
TCGA-ZS-A9CF	0.63005	low
TCGA-ZS-A9CG	0.663602	low

## Sheet: ICGC
Supplementary Table 4. The risk score (RS) of each patient.
ID	Risk Score	Risk Group
DO227643	0.725809	low
DO227801	0.85522	low
DO23508	2.32574	high
DO23509	0.808055	low
DO23510	0.928797	high
DO23511	0.603601	low
DO23512	0.587165	low
DO23513	1.15097	high
DO23514	0.517049	low
DO23515	1.54398	high
DO23516	1.84203	high
DO23517	0.426017	low
DO23518	0.656846	low
DO23519	14.685	high
DO23521	0.740555	low
DO23523	1.2229	high
DO23524	1.22753	high
DO23525	1.55643	high
DO23526	1.5236	high
DO23527	0.498792	low
DO23528	0.638487	low
DO23529	0.772903	low
DO23530	1.0623	high
DO23531	0.466646	low
DO23532	0.39936	low
DO23533	0.82084	low
DO23534	0.448509	low
DO23535	0.660348	low
DO23536	0.561684	low
DO23537	0.854125	low
DO23538	0.642819	low
DO23539	1.47728	high
DO23540	0.576321	low
DO23541	0.66741	low
DO23542	0.755601	low
DO23543	1.14757	high
DO23544	0.632904	low
DO23545	1.4385	high
DO23546	1.26733	high
DO23547	1.38292	high
DO23548	0.816151	low
DO23549	1.26148	high
DO23550	0.580844	low
DO23551	1.25641	high
DO23552	0.604468	low
DO45091	0.877096	high
DO45092	0.82303	low
DO45093	3.27992	high
DO45094	0.665595	low
DO45095	0.873967	high
DO45096	1.23198	high
DO45097	1.62608	high
DO45099	0.569168	low
DO45101	0.88944	high
DO45103	0.880737	high
DO45105	1.44709	high
DO45107	0.347872	low
DO45109	0.969992	high
DO45111	0.461263	low
DO45113	0.499851	low
DO45115	0.501461	low
DO45117	0.878824	high
DO45119	2.02449	high
DO45121	0.619366	low
DO45123	0.738059	low
DO45125	1.11205	high
DO45127	1.32849	high
DO45129	0.374671	low
DO45131	0.985826	high
DO45133	0.65268	low
DO45135	1.14415	high
DO45137	0.39684	low
DO45139	0.993854	high
DO45141	0.671816	low
DO45143	0.722079	low
DO45145	2.68102	high
DO45147	3.83256	high
DO45149	0.920687	high
DO45153	0.97539	high
DO45155	0.574464	low
DO45157	1.05469	high
DO45159	0.761097	low
DO45161	1.40368	high
DO45163	0.54699	low
DO45165	1.26204	high
DO45167	0.593275	low
DO45169	1.60033	high
DO45171	0.703747	low
DO45173	1.28465	high
DO45175	0.809664	low
DO45177	0.701844	low
DO45179	0.551855	low
DO45181	0.588465	low
DO45183	1.62302	high
DO45185	1.56071	high
DO45187	0.898539	high
DO45189	0.649734	low
DO45191	0.798186	low
DO45193	1.05001	high
DO45195	0.550018	low
DO45197	0.727005	low
DO45199	0.998864	high
DO45201	1.2583	high
DO45203	0.622627	low
DO45205	2.29386	high
DO45207	0.561317	low
DO45209	1.23546	high
DO45211	4.07673	high
DO45213	0.762963	low
DO45215	0.438625	low
DO45217	1.75779	high
DO45219	0.607433	low
DO45221	2.22894	high
DO45223	0.776152	low
DO45225	0.525483	low
DO45227	0.440303	low
DO45229	1.31536	high
DO45231	0.750175	low
DO45233	0.665544	low
DO45235	0.591787	low
DO45237	0.692499	low
DO45239	0.652102	low
DO45241	3.71288	high
DO45243	0.771424	low
DO45245	1.42884	high
DO45247	0.524507	low
DO45249	0.967887	high
DO45251	0.941571	high
DO45253	0.721436	low
DO45255	0.824029	low
DO45257	1.30693	high
DO45259	1.24457	high
DO45261	0.874284	high
DO45263	0.811934	low
DO45265	0.826292	low
DO45267	0.650577	low
DO45269	0.596441	low
DO45273	1.51718	high
DO45275	2.66885	high
DO45277	2.16032	high
DO45279	3.23768	high
DO45281	0.660954	low
DO45283	1.01521	high
DO45285	4.10881	high
DO45287	1.25956	high
DO45289	9.2106	high
DO45297	1.61176	high
DO45299	2.47569	high
DO45301	3.07662	high
DO45303	1.51965	high
DO45305	2.03077	high
DO45307	13.9297	high
DO48672	0.915324	high
DO48674	0.489755	low
DO48677	0.627498	low
DO48679	0.411256	low
DO48681	0.94994	high
DO48682	2.12712	high
DO48693	0.816459	low
DO48695	0.911178	high
DO48697	1.0287	high
DO48700	0.803762	low
DO48701	0.782396	low
DO48704	0.699091	low
DO48706	0.878233	high
DO48712	1.08448	high
DO48715	0.648709	low
DO48716	0.660651	low
DO48717	2.55379	high
DO48719	0.806184	low
DO48720	0.984261	high
DO48721	0.564768	low
DO48723	1.61103	high
DO48725	0.724409	low
DO48727	0.587939	low
DO48728	1.17398	high
DO48730	0.878242	high
DO48732	0.62794	low
DO48733	0.464997	low
DO48736	0.895597	high
DO48737	2.00031	high
DO48741	3.77637	high
DO48742	0.983386	high
DO48743	0.961424	high
DO48746	0.378308	low
DO48747	2.77606	high
DO48751	1.14774	high
DO48757	0.85869	high
DO48759	2.60427	high
DO48760	0.502749	low
DO48761	0.716389	low
DO50774	0.644025	low
DO50776	1.67006	high
DO50778	2.00279	high
DO50783	0.711243	low
DO50785	3.90435	high
DO50787	0.538734	low
DO50789	0.801078	low
DO50791	1.82919	high
DO50793	0.759521	low
DO50798	2.19909	high
DO50799	0.819124	low
DO50800	0.69661	low
DO50802	1.20023	high
DO50803	0.533759	low
DO50804	1.03928	high
DO50805	1.96126	high
DO50806	5.23092	high
DO50807	0.641509	low
DO50808	0.703798	low
DO50809	2.83418	high
DO50811	0.942856	high
DO50813	1.0222	high
DO50814	1.86681	high
DO50815	2.71543	high
DO50816	0.74332	low
DO50817	0.756407	low
DO50818	0.728199	low
DO50819	2.13261	high
DO50820	0.665163	low
DO50822	0.598197	low
DO50825	0.764446	low
DO50829	3.94942	high
DO50832	0.653352	low
DO50839	2.14146	high
DO50840	0.612025	low
DO50844	1.64039	high
DO50845	0.608178	low
DO50850	0.44712	low
DO50855	1.65437	high
DO50857	0.652896	low
DO50859	0.743283	low
