# Supplementary material for: Clinical and Prognostic Value of PPIA, SQSTM1, and CCL20 in Hepatocellular Carcinoma Patients by Single-Cell Transcriptome Analysis
Source: Cells. 2022 Sep 30;11(19):3078. doi: 10.3390/cells11193078 (PMC9563471; doi:10.3390/cells11193078)
Supplement: Supplementary file 1 [file cells-11-03078-s001.zip › 03 Supplementary Tables/Supplementary Table 5. GSEA results.xlsx]

## Sheet: sheet 1
Supplementary Table 5. GSEA results
Risk	Gs follow link to msigdb	Size	Es	Nes	Nom p-val	Fdr q-val	Fwer p-val	Rank at max	Leading edge
Low Risk	KEGG_PPAR_SIGNALING_PATHWAY	69	-0.67339265	-2.1647038	0	0.0007017544	0.001	1356	tags=42%, list=2%, signal=43%
Low Risk	KEGG_GLYCINE_SERINE_AND_THREONINE_METABOLISM	31	-0.80609393	-2.1111577	0	0.00060404174	0.002	4743	tags=77%, list=8%, signal=84%
Low Risk	KEGG_FATTY_ACID_METABOLISM	42	-0.8595977	-2.0950034	0	0.00062432804	0.004	1570	tags=64%, list=3%, signal=66%
Low Risk	KEGG_COMPLEMENT_AND_COAGULATION_CASCADES	69	-0.7088186	-2.0076196	0.0019762847	0.0023030816	0.013	2331	tags=52%, list=4%, signal=54%
Low Risk	KEGG_VALINE_LEUCINE_AND_ISOLEUCINE_DEGRADATION	43	-0.81045294	-1.9728403	0	0.0034153683	0.018	1922	tags=65%, list=3%, signal=67%
Low Risk	KEGG_BUTANOATE_METABOLISM	34	-0.7258467	-1.9613849	0.0021505377	0.0032080703	0.019	1224	tags=53%, list=2%, signal=54%
Low Risk	KEGG_PRIMARY_BILE_ACID_BIOSYNTHESIS	16	-0.85625046	-1.9575075	0	0.002978346	0.02	2284	tags=69%, list=4%, signal=72%
Low Risk	KEGG_PROPANOATE_METABOLISM	32	-0.7444921	-1.8947227	0	0.006045923	0.051	3299	tags=59%, list=6%, signal=63%
Low Risk	KEGG_RETINOL_METABOLISM	64	-0.6409373	-1.8853463	0.008492569	0.0064273477	0.061	3468	tags=44%, list=6%, signal=46%
Low Risk	KEGG_TRYPTOPHAN_METABOLISM	39	-0.6696048	-1.8663222	0.008658009	0.0073043928	0.08	3468	tags=54%, list=6%, signal=57%
Low Risk	KEGG_DRUG_METABOLISM_CYTOCHROME_P450	71	-0.6150435	-1.8306419	0.0042735045	0.0095739765	0.105	3468	tags=45%, list=6%, signal=48%
Low Risk	KEGG_PEROXISOME	78	-0.5926682	-1.7868466	0.013100437	0.014463816	0.16	3506	tags=42%, list=6%, signal=45%
Low Risk	KEGG_BETA_ALANINE_METABOLISM	22	-0.67749256	-1.7631751	0.012396694	0.017034836	0.192	1842	tags=59%, list=3%, signal=61%
Low Risk	KEGG_HISTIDINE_METABOLISM	28	-0.577232	-1.7163544	0.008368201	0.025290797	0.295	3299	tags=46%, list=6%, signal=49%
Low Risk	KEGG_ALANINE_ASPARTATE_AND_GLUTAMATE_METABOLISM	30	-0.509158	-1.6120628	0.028225806	0.060558725	0.526	3450	tags=50%, list=6%, signal=53%
Low Risk	KEGG_LINOLEIC_ACID_METABOLISM	29	-0.48597497	-1.496649	0.037698414	0.13427217	0.757	7154	tags=48%, list=12%, signal=55%
Low Risk	KEGG_TYROSINE_METABOLISM	40	-0.47837555	-1.4949504	0.062111802	0.12760653	0.76	4743	tags=40%, list=8%, signal=44%
Low Risk	KEGG_ARGININE_AND_PROLINE_METABOLISM	53	-0.4505948	-1.483538	0.06276151	0.12950648	0.777	5975	tags=51%, list=10%, signal=57%
Low Risk	KEGG_LYSINE_DEGRADATION	42	-0.48825806	-1.4557878	0.09475806	0.14601184	0.825	2218	tags=33%, list=4%, signal=35%
Low Risk	KEGG_METABOLISM_OF_XENOBIOTICS_BY_CYTOCHROME_P450	69	-0.45621073	-1.4095825	0.11740891	0.18185052	0.885	3468	tags=33%, list=6%, signal=35%
Low Risk	KEGG_PYRUVATE_METABOLISM	40	-0.4544372	-1.4061652	0.09090909	0.17638454	0.887	2328	tags=38%, list=4%, signal=39%
Low Risk	KEGG_NITROGEN_METABOLISM	23	-0.4603123	-1.35363	0.09307359	0.21967141	0.925	4732	tags=39%, list=8%, signal=43%
Low Risk	KEGG_BIOSYNTHESIS_OF_UNSATURATED_FATTY_ACIDS	22	-0.49724758	-1.3246977	0.14618644	0.23878124	0.938	9878	tags=59%, list=17%, signal=71%
Low Risk	KEGG_DRUG_METABOLISM_OTHER_ENZYMES	51	-0.40806508	-1.3059373	0.14227642	0.24877714	0.949	2568	tags=35%, list=4%, signal=37%
Low Risk	KEGG_GLYOXYLATE_AND_DICARBOXYLATE_METABOLISM	16	-0.464975	-1.2652825	0.16633266	0.28322887	0.97	591	tags=38%, list=1%, signal=38%
Low Risk	KEGG_ARACHIDONIC_ACID_METABOLISM	58	-0.35173723	-1.2507997	0.12741312	0.28912008	0.975	2796	tags=24%, list=5%, signal=25%
Low Risk	KEGG_GLYCEROLIPID_METABOLISM	49	-0.3519676	-1.2491606	0.138	0.28010422	0.975	3439	tags=27%, list=6%, signal=28%
Low Risk	KEGG_STARCH_AND_SUCROSE_METABOLISM	51	-0.38391986	-1.2364694	0.18410042	0.28364894	0.978	3916	tags=31%, list=7%, signal=34%
Low Risk	KEGG_PROXIMAL_TUBULE_BICARBONATE_RECLAMATION	23	-0.41274318	-1.1986004	0.21063395	0.31473216	0.986	5458	tags=39%, list=9%, signal=43%
Low Risk	KEGG_PHENYLALANINE_METABOLISM	17	-0.42918053	-1.1427671	0.2896406	0.3676703	0.992	2522	tags=35%, list=4%, signal=37%
Low Risk	KEGG_ABC_TRANSPORTERS	44	-0.35048255	-1.1246387	0.27366254	0.3776151	0.994	720	tags=20%, list=1%, signal=21%
Low Risk	KEGG_STEROID_HORMONE_BIOSYNTHESIS	55	-0.3664996	-1.1128215	0.303719	0.37975582	0.995	4005	tags=27%, list=7%, signal=29%
Low Risk	KEGG_MATURITY_ONSET_DIABETES_OF_THE_YOUNG	25	-0.37626645	-1.0763303	0.3612245	0.41152173	0.998	6430	tags=40%, list=11%, signal=45%
Low Risk	KEGG_ADIPOCYTOKINE_SIGNALING_PATHWAY	66	-0.31015417	-1.0647974	0.3604888	0.41367182	0.998	3131	tags=21%, list=5%, signal=22%
Low Risk	KEGG_ASCORBATE_AND_ALDARATE_METABOLISM	25	-0.41905376	-1.0588934	0.40246406	0.40862292	0.998	1244	tags=24%, list=2%, signal=25%
Low Risk	KEGG_PANTOTHENATE_AND_COA_BIOSYNTHESIS	16	-0.37444553	-1.0468662	0.40429688	0.4119866	0.999	4565	tags=38%, list=8%, signal=41%
Low Risk	KEGG_CITRATE_CYCLE_TCA_CYCLE	31	-0.37736008	-0.96450466	0.526	0.49944824	1	1203	tags=26%, list=2%, signal=26%
Low Risk	KEGG_TERPENOID_BACKBONE_BIOSYNTHESIS	15	-0.349262	-0.8671099	0.5988258	0.6153677	1	2752	tags=20%, list=5%, signal=21%
Low Risk	KEGG_STEROID_BIOSYNTHESIS	17	-0.36358646	-0.8406984	0.6361746	0.6366616	1	1526	tags=24%, list=3%, signal=24%
Low Risk	KEGG_ALPHA_LINOLENIC_ACID_METABOLISM	19	-0.27325526	-0.7875072	0.7832031	0.69208515	1	6642	tags=32%, list=11%, signal=36%
High Risk	KEGG_HUNTINGTONS_DISEASE	167	0.64043	2.154493	0	0	0	10868	tags=59%, list=19%, signal=73%
High Risk	KEGG_PYRIMIDINE_METABOLISM	97	0.66638434	2.145371	0	0	0	9039	tags=61%, list=15%, signal=72%
High Risk	KEGG_PATHOGENIC_ESCHERICHIA_COLI_INFECTION	56	0.73080325	2.122443	0	0.0010096371	0.002	9473	tags=61%, list=16%, signal=72%
High Risk	KEGG_PURINE_METABOLISM	153	0.60020113	2.1078565	0	0.0010834185	0.003	9569	tags=51%, list=16%, signal=61%
High Risk	KEGG_VIBRIO_CHOLERAE_INFECTION	54	0.6860575	2.0943897	0	0.0008667348	0.003	8750	tags=59%, list=15%, signal=70%
High Risk	KEGG_LYSOSOME	121	0.666331	2.0775151	0	0.00072227896	0.003	8791	tags=55%, list=15%, signal=65%
High Risk	KEGG_SPLICEOSOME	127	0.7914413	2.037851	0	0.0014672554	0.005	7539	tags=76%, list=13%, signal=87%
High Risk	KEGG_CELL_CYCLE	124	0.7272315	2.0274327	0	0.0018747245	0.008	4803	tags=57%, list=8%, signal=62%
High Risk	KEGG_RNA_DEGRADATION	56	0.7217942	2.0271904	0	0.0016664219	0.008	9568	tags=71%, list=16%, signal=85%
High Risk	KEGG_ALZHEIMERS_DISEASE	152	0.58391315	2.0247614	0.002079002	0.0014997798	0.008	10836	tags=50%, list=19%, signal=61%
High Risk	KEGG_EPITHELIAL_CELL_SIGNALING_IN_HELICOBACTER_PYLORI_INFECTION	68	0.65463555	2.014888	0	0.0014536863	0.009	8750	tags=53%, list=15%, signal=62%
High Risk	KEGG_PROTEIN_EXPORT	24	0.75145674	2.0095692	0	0.0015059557	0.011	5397	tags=54%, list=9%, signal=60%
High Risk	KEGG_NUCLEOTIDE_EXCISION_REPAIR	44	0.7360693	1.9983014	0	0.0016545361	0.013	9882	tags=70%, list=17%, signal=85%
High Risk	KEGG_PROTEASOME	45	0.7937924	1.989636	0	0.0017071203	0.014	7681	tags=78%, list=13%, signal=89%
High Risk	KEGG_OOCYTE_MEIOSIS	111	0.6264716	1.9819608	0	0.0020332583	0.019	9592	tags=50%, list=16%, signal=60%
High Risk	KEGG_HOMOLOGOUS_RECOMBINATION	26	0.8112749	1.9815086	0	0.0019061798	0.019	7827	tags=81%, list=13%, signal=93%
High Risk	KEGG_RNA_POLYMERASE	28	0.74276674	1.9299061	0	0.004844409	0.039	9039	tags=71%, list=15%, signal=84%
High Risk	KEGG_VASOPRESSIN_REGULATED_WATER_REABSORPTION	44	0.67295253	1.9188387	0	0.0051820846	0.043	10543	tags=55%, list=18%, signal=67%
High Risk	KEGG_ENDOCYTOSIS	179	0.57779086	1.8777971	0.004032258	0.008639263	0.068	12044	tags=52%, list=21%, signal=65%
High Risk	KEGG_UBIQUITIN_MEDIATED_PROTEOLYSIS	130	0.6408496	1.8694708	0	0.009523806	0.075	7742	tags=48%, list=13%, signal=55%
High Risk	KEGG_CYTOSOLIC_DNA_SENSING_PATHWAY	54	0.6133023	1.8593217	0.002016129	0.010759891	0.089	15986	tags=56%, list=27%, signal=76%
High Risk	KEGG_NOD_LIKE_RECEPTOR_SIGNALING_PATHWAY	61	0.6283815	1.8348223	0.0040983604	0.015356718	0.116	15594	tags=69%, list=27%, signal=94%
High Risk	KEGG_BASE_EXCISION_REPAIR	34	0.69372874	1.8342321	0.0020618557	0.014772059	0.116	7451	tags=59%, list=13%, signal=67%
High Risk	KEGG_DNA_REPLICATION	36	0.8030563	1.8319749	0	0.014575887	0.117	8111	tags=83%, list=14%, signal=97%
High Risk	KEGG_RIBOSOME	88	0.900785	1.8220001	0.002074689	0.01534931	0.127	3967	tags=91%, list=7%, signal=97%
High Risk	KEGG_MISMATCH_REPAIR	23	0.78160435	1.8205051	0.004201681	0.015123809	0.129	9882	tags=83%, list=17%, signal=99%
High Risk	KEGG_SNARE_INTERACTIONS_IN_VESICULAR_TRANSPORT	38	0.6301055	1.8131517	0.0019646366	0.015525798	0.134	7023	tags=42%, list=12%, signal=48%
High Risk	KEGG_BASAL_TRANSCRIPTION_FACTORS	35	0.6704479	1.8032868	0.0021231424	0.016996158	0.142	9572	tags=54%, list=16%, signal=65%
High Risk	KEGG_PROGESTERONE_MEDIATED_OOCYTE_MATURATION	85	0.580138	1.7839117	0.0040241447	0.02126521	0.178	9288	tags=46%, list=16%, signal=54%
High Risk	KEGG_BLADDER_CANCER	41	0.6090716	1.7716467	0.0020533882	0.023716833	0.193	11639	tags=51%, list=20%, signal=64%
High Risk	KEGG_RIG_I_LIKE_RECEPTOR_SIGNALING_PATHWAY	70	0.55146354	1.7679471	0	0.02417179	0.199	11972	tags=46%, list=20%, signal=57%
High Risk	KEGG_OXIDATIVE_PHOSPHORYLATION	115	0.6026259	1.7670188	0.020491803	0.023640266	0.2	10321	tags=56%, list=18%, signal=67%
High Risk	KEGG_CARDIAC_MUSCLE_CONTRACTION	78	0.552745	1.753398	0.0021598272	0.026709136	0.221	17401	tags=63%, list=30%, signal=89%
High Risk	KEGG_FC_GAMMA_R_MEDIATED_PHAGOCYTOSIS	96	0.60377544	1.7506149	0.004192872	0.026895363	0.225	10140	tags=53%, list=17%, signal=64%
High Risk	KEGG_PARKINSONS_DISEASE	113	0.5863693	1.7424235	0.014492754	0.02817675	0.237	8300	tags=47%, list=14%, signal=55%
High Risk	KEGG_N_GLYCAN_BIOSYNTHESIS	46	0.6077097	1.7398018	0.006198347	0.028532257	0.244	12640	tags=63%, list=22%, signal=80%
High Risk	KEGG_NEUROTROPHIN_SIGNALING_PATHWAY	125	0.5649781	1.7318709	0.013972056	0.030058991	0.261	7862	tags=39%, list=13%, signal=45%
High Risk	KEGG_ANTIGEN_PROCESSING_AND_PRESENTATION	81	0.63938904	1.7276777	0.029661017	0.030409856	0.266	12102	tags=54%, list=21%, signal=68%
High Risk	KEGG_REGULATION_OF_ACTIN_CYTOSKELETON	212	0.52030295	1.7199916	0.016	0.03190476	0.283	12979	tags=46%, list=22%, signal=59%
High Risk	KEGG_GLYCOSPHINGOLIPID_BIOSYNTHESIS_GANGLIO_SERIES	15	0.6538999	1.7198412	0.010373444	0.031184986	0.283	10515	tags=67%, list=18%, signal=81%
High Risk	KEGG_PATHWAYS_IN_CANCER	322	0.5024107	1.7033157	0.0116959065	0.036639556	0.323	12481	tags=44%, list=21%, signal=55%
High Risk	KEGG_PENTOSE_PHOSPHATE_PATHWAY	27	0.5754466	1.7023587	0.004032258	0.03613922	0.324	5708	tags=41%, list=10%, signal=45%
High Risk	KEGG_OTHER_GLYCAN_DEGRADATION	16	0.684944	1.69737	0.013671875	0.037083432	0.337	9602	tags=56%, list=16%, signal=67%
High Risk	KEGG_GLUTATHIONE_METABOLISM	49	0.52758205	1.6852485	0.010141988	0.04102374	0.368	8178	tags=37%, list=14%, signal=43%
High Risk	KEGG_GLYCOSYLPHOSPHATIDYLINOSITOL_GPI_ANCHOR_BIOSYNTHESIS	25	0.6414018	1.681688	0.009765625	0.041294698	0.376	7458	tags=48%, list=13%, signal=55%
High Risk	KEGG_PANCREATIC_CANCER	69	0.5803194	1.651496	0.015810277	0.05252315	0.43	15334	tags=59%, list=26%, signal=80%
High Risk	KEGG_AMINO_SUGAR_AND_NUCLEOTIDE_SUGAR_METABOLISM	42	0.53327286	1.6433005	0.021052632	0.055067353	0.448	8345	tags=50%, list=14%, signal=58%
High Risk	KEGG_THYROID_CANCER	29	0.58858854	1.6423893	0.016194332	0.054345097	0.45	13523	tags=55%, list=23%, signal=72%
High Risk	KEGG_P53_SIGNALING_PATHWAY	67	0.50484115	1.6300417	0.010162601	0.059633218	0.475	8944	tags=39%, list=15%, signal=46%
High Risk	KEGG_SMALL_CELL_LUNG_CANCER	84	0.53622353	1.6299881	0.025490196	0.058466397	0.475	12411	tags=51%, list=21%, signal=65%
High Risk	KEGG_MAPK_SIGNALING_PATHWAY	266	0.46784008	1.621605	0.012024048	0.06132988	0.494	11897	tags=40%, list=20%, signal=50%
High Risk	KEGG_GAP_JUNCTION	88	0.52790797	1.6182467	0.024439918	0.06195191	0.503	11639	tags=42%, list=20%, signal=52%
High Risk	KEGG_NOTCH_SIGNALING_PATHWAY	47	0.5736359	1.617821	0.022312373	0.060959965	0.503	13544	tags=57%, list=23%, signal=75%
High Risk	KEGG_ADHERENS_JUNCTION	68	0.5560358	1.6176046	0.023809524	0.059907593	0.504	10277	tags=41%, list=18%, signal=50%
High Risk	KEGG_SPHINGOLIPID_METABOLISM	39	0.54450834	1.6152254	0.021276595	0.060133602	0.511	8189	tags=38%, list=14%, signal=45%
High Risk	KEGG_TOLL_LIKE_RECEPTOR_SIGNALING_PATHWAY	102	0.5215981	1.6118716	0.029227557	0.060596652	0.515	12906	tags=42%, list=22%, signal=54%
High Risk	KEGG_COLORECTAL_CANCER	62	0.5387922	1.5826421	0.035643563	0.07446245	0.579	15334	tags=50%, list=26%, signal=68%
High Risk	KEGG_MTOR_SIGNALING_PATHWAY	51	0.54340154	1.5791227	0.030364372	0.07471726	0.585	13523	tags=53%, list=23%, signal=69%
High Risk	KEGG_LEISHMANIA_INFECTION	70	0.58685005	1.5754479	0.06355932	0.07517576	0.59	13523	tags=64%, list=23%, signal=84%
High Risk	KEGG_AMYOTROPHIC_LATERAL_SCLEROSIS_ALS	53	0.45599866	1.5687059	0.018867925	0.07739186	0.601	9838	tags=38%, list=17%, signal=45%
High Risk	KEGG_WNT_SIGNALING_PATHWAY	150	0.47415036	1.5579498	0.04347826	0.08246232	0.623	13222	tags=41%, list=23%, signal=53%
High Risk	KEGG_TIGHT_JUNCTION	128	0.46658933	1.5551406	0.016393442	0.082543865	0.63	8617	tags=33%, list=15%, signal=38%
High Risk	KEGG_GALACTOSE_METABOLISM	25	0.5308162	1.5550113	0.029661017	0.08129147	0.63	5708	tags=40%, list=10%, signal=44%
High Risk	KEGG_ETHER_LIPID_METABOLISM	33	0.49869195	1.5545721	0.021321962	0.08039518	0.63	12816	tags=45%, list=22%, signal=58%
High Risk	KEGG_FRUCTOSE_AND_MANNOSE_METABOLISM	32	0.48820257	1.5526798	0.036538463	0.08006051	0.634	8345	tags=47%, list=14%, signal=55%
High Risk	KEGG_VEGF_SIGNALING_PATHWAY	76	0.4810744	1.5513804	0.027310925	0.07936424	0.636	15594	tags=54%, list=27%, signal=73%
High Risk	KEGG_RENAL_CELL_CARCINOMA	66	0.54129016	1.5503756	0.06012024	0.078618355	0.637	12314	tags=50%, list=21%, signal=63%
High Risk	KEGG_GLYCEROPHOSPHOLIPID_METABOLISM	76	0.4362226	1.5395069	0.020661157	0.083073564	0.65	15822	tags=55%, list=27%, signal=76%
High Risk	KEGG_CHRONIC_MYELOID_LEUKEMIA	73	0.5183919	1.5273304	0.06903353	0.088779315	0.678	16297	tags=59%, list=28%, signal=82%
High Risk	KEGG_GNRH_SIGNALING_PATHWAY	101	0.46713442	1.510982	0.05102041	0.097389914	0.705	13523	tags=40%, list=23%, signal=51%
High Risk	KEGG_FC_EPSILON_RI_SIGNALING_PATHWAY	79	0.47772595	1.5091686	0.04375	0.09694016	0.706	14611	tags=47%, list=25%, signal=62%
High Risk	KEGG_APOPTOSIS	87	0.4934758	1.5062644	0.05645161	0.09735855	0.71	10853	tags=43%, list=19%, signal=52%
High Risk	KEGG_LONG_TERM_DEPRESSION	68	0.4627593	1.5019801	0.042105265	0.09860133	0.72	11897	tags=40%, list=20%, signal=50%
High Risk	KEGG_GLYCOSAMINOGLYCAN_DEGRADATION	21	0.54544413	1.4971868	0.049407113	0.10057339	0.733	11770	tags=48%, list=20%, signal=60%
High Risk	KEGG_AXON_GUIDANCE	128	0.46972045	1.4806309	0.08695652	0.10976398	0.768	18094	tags=53%, list=31%, signal=77%
High Risk	KEGG_GLYCOSPHINGOLIPID_BIOSYNTHESIS_LACTO_AND_NEOLACTO_SERIES	26	0.50019264	1.4797221	0.039215688	0.1086709	0.77	11352	tags=50%, list=19%, signal=62%
High Risk	KEGG_NON_SMALL_CELL_LUNG_CANCER	54	0.50315017	1.4777925	0.062248997	0.1083578	0.775	15334	tags=56%, list=26%, signal=75%
High Risk	KEGG_AMINOACYL_TRNA_BIOSYNTHESIS	22	0.584389	1.4767847	0.092402466	0.1075362	0.777	16031	tags=64%, list=27%, signal=88%
High Risk	KEGG_HYPERTROPHIC_CARDIOMYOPATHY_HCM	83	0.47226587	1.4760678	0.053608246	0.106670246	0.778	17401	tags=55%, list=30%, signal=79%
High Risk	KEGG_ERBB_SIGNALING_PATHWAY	86	0.48484886	1.4724936	0.07862903	0.10722872	0.782	15334	tags=50%, list=26%, signal=68%
High Risk	KEGG_PHOSPHATIDYLINOSITOL_SIGNALING_SYSTEM	76	0.50841963	1.469681	0.06147541	0.10766903	0.786	17166	tags=61%, list=29%, signal=86%
High Risk	KEGG_REGULATION_OF_AUTOPHAGY	35	0.46663687	1.4657379	0.05168986	0.10863413	0.79	12926	tags=31%, list=22%, signal=40%
High Risk	KEGG_NATURAL_KILLER_CELL_MEDIATED_CYTOTOXICITY	132	0.49237052	1.4606582	0.07855626	0.11002085	0.793	18626	tags=58%, list=32%, signal=85%
High Risk	KEGG_GLIOMA	65	0.46649203	1.4592205	0.07554672	0.10969439	0.799	15334	tags=49%, list=26%, signal=67%
High Risk	KEGG_ARRHYTHMOGENIC_RIGHT_VENTRICULAR_CARDIOMYOPATHY_ARVC	74	0.47226802	1.4473466	0.06972112	0.11680969	0.818	17401	tags=53%, list=30%, signal=75%
High Risk	KEGG_TYPE_I_DIABETES_MELLITUS	41	0.59947157	1.4424982	0.13347457	0.118653	0.824	15425	tags=71%, list=26%, signal=96%
High Risk	KEGG_SELENOAMINO_ACID_METABOLISM	24	0.50281954	1.43903	0.08467742	0.11902559	0.828	10915	tags=46%, list=19%, signal=56%
High Risk	KEGG_VIRAL_MYOCARDITIS	68	0.48932344	1.41394	0.1319149	0.13649471	0.874	15425	tags=49%, list=26%, signal=66%
High Risk	KEGG_T_CELL_RECEPTOR_SIGNALING_PATHWAY	107	0.4990156	1.4128749	0.11801242	0.13561636	0.875	18525	tags=62%, list=32%, signal=90%
High Risk	KEGG_CHEMOKINE_SIGNALING_PATHWAY	186	0.45628563	1.4077932	0.12159329	0.13814378	0.881	13815	tags=46%, list=24%, signal=60%
High Risk	KEGG_LONG_TERM_POTENTIATION	70	0.43945372	1.4076678	0.08739837	0.13671274	0.881	11639	tags=37%, list=20%, signal=46%
High Risk	KEGG_DILATED_CARDIOMYOPATHY	90	0.44919628	1.405727	0.096969694	0.13657753	0.882	17401	tags=53%, list=30%, signal=76%
High Risk	KEGG_ACUTE_MYELOID_LEUKEMIA	57	0.46992865	1.3952532	0.1124498	0.14282405	0.891	15334	tags=49%, list=26%, signal=67%
High Risk	KEGG_MELANOGENESIS	101	0.41635066	1.3890456	0.09018036	0.14551508	0.896	13931	tags=42%, list=24%, signal=55%
High Risk	KEGG_LEUKOCYTE_TRANSENDOTHELIAL_MIGRATION	115	0.4383733	1.3884726	0.12761506	0.14429793	0.896	8402	tags=32%, list=14%, signal=38%
High Risk	KEGG_GLYCOSAMINOGLYCAN_BIOSYNTHESIS_KERATAN_SULFATE	15	0.55000895	1.3689827	0.114285715	0.15694681	0.906	5655	tags=33%, list=10%, signal=37%
High Risk	KEGG_MELANOMA	71	0.41574988	1.3639139	0.115686275	0.15883033	0.908	19071	tags=49%, list=33%, signal=73%
High Risk	KEGG_PROSTATE_CANCER	89	0.42958936	1.3551124	0.13582677	0.16381639	0.918	11639	tags=37%, list=20%, signal=46%
High Risk	KEGG_TGF_BETA_SIGNALING_PATHWAY	85	0.43866742	1.3409065	0.13374485	0.17323872	0.926	18836	tags=53%, list=32%, signal=78%
High Risk	KEGG_INTESTINAL_IMMUNE_NETWORK_FOR_IGA_PRODUCTION	46	0.5421748	1.3367263	0.20502092	0.17477141	0.929	17109	tags=63%, list=29%, signal=89%
High Risk	KEGG_PRION_DISEASES	35	0.43863863	1.3238963	0.14807302	0.18404998	0.937	6806	tags=37%, list=12%, signal=42%
High Risk	KEGG_HEMATOPOIETIC_CELL_LINEAGE	85	0.46899545	1.3226682	0.19456068	0.1832677	0.938	17173	tags=54%, list=29%, signal=77%
High Risk	KEGG_AUTOIMMUNE_THYROID_DISEASE	50	0.5249616	1.3198813	0.21052632	0.1837057	0.938	15425	tags=44%, list=26%, signal=60%
High Risk	KEGG_B_CELL_RECEPTOR_SIGNALING_PATHWAY	75	0.46856683	1.3179121	0.1694215	0.18369712	0.942	15265	tags=49%, list=26%, signal=67%
High Risk	KEGG_PORPHYRIN_AND_CHLOROPHYLL_METABOLISM	40	0.4444244	1.3109769	0.14484127	0.18787457	0.944	11027	tags=43%, list=19%, signal=52%
High Risk	KEGG_GLYCOSAMINOGLYCAN_BIOSYNTHESIS_CHONDROITIN_SULFATE	22	0.49045414	1.2879429	0.19709544	0.20565827	0.957	2900	tags=27%, list=5%, signal=29%
High Risk	KEGG_INOSITOL_PHOSPHATE_METABOLISM	54	0.4553381	1.2837296	0.20206186	0.20741674	0.958	14399	tags=48%, list=25%, signal=64%
High Risk	KEGG_FOCAL_ADHESION	197	0.40855208	1.2785574	0.19057377	0.21007119	0.958	12314	tags=37%, list=21%, signal=46%
High Risk	KEGG_ENDOMETRIAL_CANCER	52	0.43381998	1.2676146	0.20675944	0.21886025	0.963	15334	tags=40%, list=26%, signal=55%
High Risk	KEGG_JAK_STAT_SIGNALING_PATHWAY	155	0.39117214	1.2647153	0.20920502	0.21915452	0.963	12838	tags=36%, list=22%, signal=46%
High Risk	KEGG_ALLOGRAFT_REJECTION	35	0.57398665	1.2618119	0.27038628	0.2198496	0.965	15425	tags=66%, list=26%, signal=89%
High Risk	KEGG_CYTOKINE_CYTOKINE_RECEPTOR_INTERACTION	263	0.39478743	1.2610631	0.1995614	0.21844122	0.966	11753	tags=35%, list=20%, signal=43%
High Risk	KEGG_INSULIN_SIGNALING_PATHWAY	136	0.37345845	1.2610418	0.18290259	0.21652874	0.966	13657	tags=42%, list=23%, signal=55%
High Risk	KEGG_O_GLYCAN_BIOSYNTHESIS	29	0.44718304	1.2586327	0.1904762	0.21668066	0.968	15404	tags=55%, list=26%, signal=75%
High Risk	KEGG_GRAFT_VERSUS_HOST_DISEASE	37	0.5698569	1.242687	0.29313928	0.2293125	0.972	15425	tags=65%, list=26%, signal=88%
High Risk	KEGG_ONE_CARBON_POOL_BY_FOLATE	17	0.42821673	1.2324299	0.20944558	0.23705082	0.977	4505	tags=29%, list=8%, signal=32%
High Risk	KEGG_GLYCOLYSIS_GLUCONEOGENESIS	61	0.359418	1.2158966	0.20384616	0.24955168	0.981	4697	tags=26%, list=8%, signal=28%
High Risk	KEGG_ASTHMA	28	0.48473746	1.2156265	0.26948774	0.24779788	0.981	15773	tags=57%, list=27%, signal=78%
High Risk	KEGG_GLYCOSAMINOGLYCAN_BIOSYNTHESIS_HEPARAN_SULFATE	26	0.44182137	1.2077087	0.20781893	0.2532303	0.984	18935	tags=65%, list=32%, signal=97%
High Risk	KEGG_HEDGEHOG_SIGNALING_PATHWAY	56	0.38123828	1.1527035	0.2489712	0.30358472	0.991	18607	tags=52%, list=32%, signal=76%
High Risk	KEGG_CYSTEINE_AND_METHIONINE_METABOLISM	34	0.36677456	1.1485806	0.25301206	0.30508485	0.991	6601	tags=32%, list=11%, signal=36%
High Risk	KEGG_BASAL_CELL_CARCINOMA	55	0.374247	1.1464481	0.2569721	0.304746	0.991	16358	tags=44%, list=28%, signal=61%
High Risk	KEGG_CELL_ADHESION_MOLECULES_CAMS	128	0.3713777	1.1150353	0.3426724	0.33412412	0.994	17084	tags=47%, list=29%, signal=66%
High Risk	KEGG_ALDOSTERONE_REGULATED_SODIUM_REABSORPTION	42	0.35121223	1.0946137	0.31660232	0.3537571	0.996	14007	tags=43%, list=24%, signal=56%
High Risk	KEGG_DORSO_VENTRAL_AXIS_FORMATION	24	0.4063301	1.0828573	0.3654224	0.36226654	0.996	16297	tags=38%, list=28%, signal=52%
High Risk	KEGG_PRIMARY_IMMUNODEFICIENCY	35	0.4866908	1.0700892	0.46105263	0.37347385	0.997	17085	tags=51%, list=29%, signal=73%
High Risk	KEGG_SYSTEMIC_LUPUS_ERYTHEMATOSUS	55	0.39674112	1.062915	0.39692983	0.37787342	0.998	10540	tags=44%, list=18%, signal=53%
High Risk	KEGG_VASCULAR_SMOOTH_MUSCLE_CONTRACTION	112	0.31648284	1.0558735	0.39300412	0.38322487	0.998	12979	tags=33%, list=22%, signal=42%
High Risk	KEGG_RENIN_ANGIOTENSIN_SYSTEM	17	0.41270462	1.0501211	0.3884462	0.38647693	0.998	724	tags=12%, list=1%, signal=12%
High Risk	KEGG_PENTOSE_AND_GLUCURONATE_INTERCONVERSIONS	28	0.39168075	1.035078	0.4367589	0.40119916	0.999	10178	tags=43%, list=17%, signal=52%
High Risk	KEGG_CALCIUM_SIGNALING_PATHWAY	177	0.27157193	0.9493933	0.5148305	0.5018353	0.999	13029	tags=26%, list=22%, signal=33%
High Risk	KEGG_NICOTINATE_AND_NICOTINAMIDE_METABOLISM	24	0.3183538	0.93924445	0.5256917	0.5113308	0.999	288	tags=8%, list=0%, signal=8%
High Risk	KEGG_ECM_RECEPTOR_INTERACTION	84	0.3118225	0.9336555	0.54037267	0.5151859	0.999	8548	tags=25%, list=15%, signal=29%
High Risk	KEGG_TYPE_II_DIABETES_MELLITUS	47	0.30281806	0.9252085	0.54545456	0.5217695	1	13523	tags=36%, list=23%, signal=47%
High Risk	KEGG_TASTE_TRANSDUCTION	51	0.26258078	0.83423966	0.74481326	0.63919103	1	21469	tags=33%, list=37%, signal=53%
High Risk	KEGG_NEUROACTIVE_LIGAND_RECEPTOR_INTERACTION	271	0.21683161	0.80310875	0.89439654	0.6791411	1	20839	tags=41%, list=36%, signal=63%
High Risk	KEGG_OLFACTORY_TRANSDUCTION	386	0.15004335	0.6671338	1	0.8543598	1	28486	tags=32%, list=49%, signal=62%
