# Supplementary material for: Clinical and Prognostic Value of PPIA, SQSTM1, and CCL20 in Hepatocellular Carcinoma Patients by Single-Cell Transcriptome Analysis
Source: Cells. 2022 Sep 30;11(19):3078. doi: 10.3390/cells11193078 (PMC9563471; doi:10.3390/cells11193078)
Supplement: Supplementary file 1 [file cells-11-03078-s001.zip › 03 Supplementary Tables/Supplementary Table 2. Univariate Cox regression analysis results.xlsx]

## Sheet: sheet 1
Supplementary Table 2. Univariate Cox regression analysis results
Id	HR	HR.95L	HR.95H	Pvalue
ANXA1	1.00385442121684	0.9882155367648	1.01974079692742	0.631077820650984
B2M	0.999813538390457	0.999275332501775	1.00035203415478	0.497274667895653
CCL2	0.996955421434593	0.985411863778637	1.00863420551541	0.607844376477106
CCL20	1.0026180437381	1.00002994671112	1.00521283881072	0.0474040477826453
CCL4	1.01156863740004	0.95859720108957	1.06746723963756	0.675115599383499
CCL5	0.997379102141479	0.989903914938085	1.00491073767575	0.4941567145644
CEBPD	0.998334103378265	0.99389910451378	1.0027888921941	0.462971374742498
CXCL2	0.994739805334045	0.987635286123203	1.00189543065048	0.149256779030948
CXCL8	1.00642066718712	0.999380848745787	1.01351007537569	0.0739322344630167
HLA-B	0.999960555762627	0.99959121285868	1.00033003513654	0.834235160941791
HLA-DPA1	1.00354489742491	0.997163024086079	1.009967614945	0.276973060955264
HLA-E	0.999277779918474	0.997872232495428	1.00068530711758	0.314402575044589
IFI6	1.00012465115868	0.999560610896137	1.0006890097025	0.66497784163099
IL1B	1.08252652896806	0.866072837057921	1.3530775193233	0.48599611142612
IL1RN	0.985025009098539	0.969557982870397	1.00073877549547	0.0616911876505443
IL32	0.99913690999937	0.997691086821306	1.00058482841983	0.242541853810314
JUN	1.00092157566599	0.996091898986658	1.0057746696393	0.708955140970411
JUNB	1.00007290772197	0.995858325791235	1.00430532622684	0.973008723463854
KRAS	1.04196351168599	0.983489782028322	1.10391381743276	0.163016207515299
MIF	1.00485581848002	0.999234818874358	1.01050843791714	0.0905490269872667
PPIA	1.011998785329	1.00664869936632	1.01737730565992	1.03259539302765e-05
RPLP0	1.0009019998774	1.00003820395409	1.0017665419156	0.0406886954807098
SOD1	0.998966254193658	0.997794132392046	1.00013975290206	0.0842267729562012
SQSTM1	1.00333733053384	1.00224993943095	1.00442590140174	1.72147593702405e-09
TIMP1	1.00029961232746	0.99962862824134	1.00097104680048	0.381566401330418
VCAM1	1.01020598339383	0.995050711399166	1.02559208007572	0.187962329223558
